# Supplementary material for: Effects of Long-Term Blue Light Exposure on Body Fat Synthesis and Body Weight Gain in Mice and the Inhibitory Effect of Tranexamic Acid
Source: Int J Mol Sci. 2025 Jun 10;26(12):5554. doi: 10.3390/ijms26125554 (PMC12192898; doi:10.3390/ijms26125554)
Supplement: Supplementary file 1 [file ijms-26-05554-s001.zip]

Archive with 1 entries (1 files):
- ijms-3628308-supplementary.pptx
